# Supplementary material for: Identification of Short-Chain Fatty Acids for Predicting Preterm Birth in Cervicovaginal Fluid Using Mass Spectrometry
Source: Int J Mol Sci. 2024 Mar 17;25(6):3396. doi: 10.3390/ijms25063396 (PMC10970234; doi:10.3390/ijms25063396)
Supplement: Supplementary file 1 [file ijms-25-03396-s001.zip]

Archive with 1 entries (1 files):
- ijms-2883522-supplementary.pdf
